# Supplementary material for: Medial orbitofrontal inactivation does not affect economic choice
Source: eLife. 2018 Oct 3;7:e38963. doi: 10.7554/eLife.38963 (PMC6170187; doi:10.7554/eLife.38963)
Supplement: Figure 3—source data 1. — IP data is arranged as follows. Rows correspond to experimental replications. The first two columns (B-off and B-on) contain data for the blocked fiber with the laser-off and laser-on trials respectively. The latter two columns (P-off and P-on) contain data for the patent fiber with the laser-off and laser-on trials respectively. [file elife-38963-fig3-data1.txt]

   B-Off     B-On    P-Off     P-On
    0.94     1.09     1.18     1.14
    1.59     1.73     1.66     1.22
    1.22     2.21     1.87     1.88
    1.21     1.19     1.30     1.25
    1.57     1.69     1.66     1.65
    1.39     1.34     1.49     1.46
    0.79     0.84     1.28     1.14
    2.42     2.82     2.61     3.00
    1.62     2.54     1.77     2.48
    1.13     1.13     1.51     1.50
    1.37     1.12     1.53     1.33
    1.07     1.01     0.96     1.21
    1.15     1.50     0.90     0.99
    1.76     2.26     1.82     1.49
    2.18     2.72     1.96     1.89
    1.17     1.13     1.08     0.91
    1.90     2.27     2.36     1.88
    2.55     2.95     3.10     3.05
    1.19     1.19     0.99     1.21
    2.52     1.92     2.64     2.57
    2.51     3.02     2.47     2.60
    1.78     1.55     1.70     2.06
    1.75     1.53     1.79     1.79
    2.99     3.56     2.23     2.47
    2.47     2.77     2.70     2.15
    2.59     2.52     2.39     2.38
    5.57     5.75     5.78     3.87
    1.49     1.55     0.95     1.04
    1.33     1.75     1.65     1.77
    1.04     1.48     0.99     0.97
    2.73     2.28     1.97     1.89
    3.98     4.10     3.14     3.20
    2.29     1.58     1.91     2.23
    1.66     1.25     1.07     0.92
    1.25     1.42     1.41     1.58
    1.08     0.96     1.49     1.24
    1.30     1.50     1.51     1.86
    1.56     1.60     1.60     1.82
    1.05     1.06     1.09     1.13
    1.43     1.67     1.08     1.42
    1.79     1.96     1.51     1.88
    1.56     1.46     2.00     1.27
    1.90     1.51     1.86     1.88
    1.03     1.03     1.30     1.04
    1.23     1.16     1.06     1.13
    2.00     2.15     1.39     1.80
    2.40     2.56     1.81     2.37
    1.74     1.40     1.37     1.51
    1.90     1.96     2.31     1.94
    1.68     1.45     1.57     1.55
