# Supplementary material for: Medial orbitofrontal inactivation does not affect economic choice
Source: eLife. 2018 Oct 3;7:e38963. doi: 10.7554/eLife.38963 (PMC6170187; doi:10.7554/eLife.38963)
Supplement: Figure 4—source data 1. — Slope data is arranged as follows. Rows correspond to experimental replications. The first two columns (B-off and B-on) contain data for the blocked fiber with the laser-off and laser-on trials respectively. The latter two columns (P-off and P-on) contain data for the patent fiber with the laser-off and laser-on trials respectively. [file elife-38963-fig4-data1.txt]

   B-Off     B-On    P-Off     P-On
    0.48     0.57     0.49     0.61
    0.48     0.57     0.46     0.48
    0.45     0.49     0.39     0.43
    0.50     0.62     0.51     0.64
    0.54     0.58     0.53     0.56
    0.54     0.60     0.61     0.54
    0.63     0.60     0.56     0.47
    0.51     0.48     0.49     0.44
    0.63     0.83     0.58     0.66
    0.54     0.48     0.45     0.26
    0.28     0.34     0.26     0.34
    0.42     0.46     0.41     0.46
    0.41     0.36     0.34     0.30
    0.26     0.24     0.32     0.29
    0.28     0.32     0.48     0.44
    0.47     0.47     0.42     0.47
    0.30     0.32     0.37     0.42
    0.23     0.29     0.32     0.30
    0.38     0.33     0.42     0.37
    0.59     0.46     0.30     0.36
    0.40     0.38     0.46     0.44
    0.42     0.49     0.56     0.67
    0.50     0.52     0.56     0.55
    0.68     0.63     0.51     0.51
    0.49     0.71     0.73     0.51
    0.24     0.19     0.27     0.24
    0.13     0.07     0.22     0.27
    0.32     0.41     0.27     0.37
    0.41     0.42     0.44     0.41
    0.35     0.30     0.37     0.34
    0.28     0.38     0.39     0.45
    0.44     0.48     0.53     0.45
    0.56     0.48     0.53     0.50
    0.47     0.61     0.38     0.33
    0.39     0.49     0.41     0.49
    0.42     0.53     0.47     0.34
    0.28     0.60     0.25     0.30
    0.56     0.52     0.58     0.51
    0.53     0.58     0.43     0.54
    0.44     0.49     0.50     0.55
    0.61     0.59     0.55     0.61
    0.53     0.45     0.37     0.42
    0.40     0.38     0.49     0.45
    0.43     0.43     0.42     0.37
    0.49     0.41     0.49     0.49
    0.96     0.59     0.57     0.58
    0.55     0.51     0.48     0.55
    0.51     0.45     0.39     0.47
    0.50     0.56     0.63     0.50
    0.46     0.53     0.40     0.47
