# Supplementary material for: Medial orbitofrontal inactivation does not affect economic choice
Source: eLife. 2018 Oct 3;7:e38963. doi: 10.7554/eLife.38963 (PMC6170187; doi:10.7554/eLife.38963)
Supplement: Figure 5—source data 1. — SeeSupplementary file 3 for layout of data. [file elife-38963-fig5-data1.txt]

AC-B-Off  AC-B-On AB-B-Off  AB-B-On BC-B-Off  BC-B-On AC-P-Off  AC-P-On AB-P-Off  AB-P-On BC-P-Off  BC-P-On
    1.37     1.12     1.13     1.13     1.07     1.01     1.53     1.33     1.51     1.50     0.96     1.21
    1.33     1.75     1.49     1.55     0.96     0.68     1.65     1.77     0.95     1.04     1.01     1.03
    1.25     1.42     1.66     1.25     1.08     0.96     1.41     1.58     1.07     0.92     1.49     1.24
    1.57     1.69     1.39     1.34     0.83     0.84     1.66     1.65     1.49     1.46     0.77     0.80
    1.79     1.96     1.43     1.67     1.05     1.06     1.51     1.88     1.08     1.42     1.09     1.13
    1.56     1.60     1.30     1.50     1.22     1.52     1.60     1.82     1.51     1.86     0.83     0.99
    1.22     2.21     0.94     1.09     1.59     1.73     1.87     1.88     1.18     1.14     1.66     1.22
    1.90     1.51     1.56     1.46     1.03     1.03     1.86     1.88     2.00     1.27     1.30     1.04
    1.90     1.96     1.68     1.45     1.74     1.40     2.31     1.94     1.57     1.55     1.37     1.51
    2.18     2.72     1.76     2.26     1.15     1.50     1.96     1.89     1.82     1.49     0.90     0.99
    2.40     2.56     2.00     2.15     1.23     1.16     1.81     2.37     1.39     1.80     1.06     1.13
    2.42     2.82     1.62     2.54     0.79     0.84     2.61     3.00     1.77     2.48     1.28     1.14
    2.55     2.95     1.90     2.27     1.17     1.13     3.10     3.05     2.36     1.88     1.08     0.91
    3.98     4.10     2.29     1.58     2.73     2.28     3.14     3.20     1.91     2.23     1.97     1.89
    5.57     5.75     2.47     2.77     2.59     2.52     5.78     3.87     2.70     2.15     2.39     2.38
    5.17     4.83     0.84     0.84     2.52     1.92     6.14     5.36     1.01     0.83     2.64     2.57
    4.27     3.83     2.99     3.56     1.75     1.53     7.22     5.04     2.23     2.47     1.79     1.79
